# Supplementary material for: Should mathematics teachers be humorous? A study based on the instructional humor processing theory
Source: Front Psychol. 2025 Dec 11;16:1668887. doi: 10.3389/fpsyg.2025.1668887 (PMC12738886; doi:10.3389/fpsyg.2025.1668887)
Supplement: Supplementary file 1 [file Data_Sheet_1.csv]

MRH	MUH	SHD	ODH	STR	BE	AE	CE
2.5	3.333333333	3.333333333	3.75	2	3	3	3.333333333
1.75	2.333333333	3	3.5	2	2.5	2.75	1.333333333
2.5	2.333333333	3.333333333	2.5	1	1.75	3	1.666666667
1.5	2	2	3.5	1	1.5	1.5	1.333333333
1.75	3.333333333	2.333333333	2.5	2	2	2	2
2.75	3	2	3	2.333333333	3	2.75	2.333333333
1.25	2.333333333	1.333333333	2.25	1	1.25	1.25	1
2.5	3	2.333333333	2.25	2	2.5	3	2.666666667
3	3	2	3	1	1	1.25	1
2.75	2.666666667	2	2.75	1.333333333	2.25	2.5	2
2.5	3	2.333333333	3.75	2	2.75	2.5	2.666666667
2.25	3	2.666666667	3.5	1	1.5	2	2.333333333
2	4.333333333	2.333333333	4.25	2	2.25	2.25	1.333333333
3.25	2.666666667	1	3.25	1.666666667	3.25	3.5	3
2.25	2	2	2.75	2	2	2.25	1.666666667
2.25	1	1	2	1	1.75	2.75	2
3	2.666666667	2	3	1.666666667	3	2.75	3
1.75	3.333333333	2	1.75	1	2	2	1.333333333
2.75	2.333333333	1.666666667	3.5	1.333333333	2	2.5	1.666666667
1.75	4	2	2.5	1.666666667	2	2.5	2
2.25	2.333333333	2.333333333	3.25	1.333333333	2	3	1.333333333
2.25	1.666666667	1.333333333	3.25	3.333333333	2.75	3	3
2	1.666666667	2	3	2.333333333	3.75	3.25	3.333333333
2.25	3.333333333	2	1.5	1	1.75	2.5	2.666666667
3	4	2.333333333	3	2	2.5	2.5	2
2	2	2.333333333	2.25	2	2.25	2.5	2
2	2.666666667	2.333333333	3.25	1.333333333	2.5	2	2
3	2.666666667	2.333333333	2.5	1.333333333	2.5	3	3
3.25	3.333333333	4	3.25	4	2.25	4.75	3
2.5	1.666666667	1.333333333	1.25	1	1.5	1.75	2
1.5	3	2	3	1	3	2.75	3
2.5	4	2.333333333	3.5	1	2	2	2
1.5	4	3.333333333	2.75	1.666666667	2.75	2.5	2
2.25	1.333333333	2	3.75	1.666666667	2.25	2.5	2
1.75	3	2.333333333	3	2	1	1.75	1.666666667
1.75	3.333333333	2	3	1.333333333	1.25	1.75	1.666666667
2.5	3.333333333	3	3.25	2	1	3	1
3	2.666666667	3.333333333	2.75	3.666666667	2.75	3.5	2.333333333
2.5	2.666666667	2.666666667	3.75	1	1.75	1.75	2
2.75	3.666666667	3	3.5	1.666666667	3	3.5	3
2.75	2.333333333	1	2.25	1	2.25	3	3
2.25	2	2.666666667	2.5	1	1.75	2.5	2
2	1.666666667	1	2.75	1.333333333	1	1.75	1
2.25	1	1.333333333	2.5	2.666666667	2	3	2
2.25	3.333333333	3.666666667	3	2.333333333	2	3	2.333333333
2	3	3	3.25	2	2.25	3	2.666666667
2.25	2.666666667	2.333333333	3	1.666666667	2.5	2.5	3.666666667
2.25	2.333333333	2.666666667	3.25	1.666666667	2.25	2.75	2
2.25	2.666666667	2.333333333	3	1.666666667	2.5	2.5	3.666666667
2.25	3.333333333	2.666666667	2.75	2	3	2.25	3
2.75	2.666666667	2.666666667	3.5	2	3	3	3
1.75	3	3	3.25	2.333333333	2.5	3.5	3
1.5	3.333333333	2	2.75	1	1.75	2	2.333333333
2.5	2.666666667	2.333333333	2.5	2.666666667	2.5	2.75	2.333333333
1.25	3.333333333	3	2.75	1	1	1	1.666666667
2.5	2	2	3	1.666666667	3.5	4	4
2	3.666666667	4	2.5	1	2	2.5	2.333333333
2.5	1.666666667	1.666666667	2.5	2	3	3.5	3.666666667
2.25	2.333333333	3	2.75	2	3	2.75	2
1.75	4.333333333	3.333333333	4	1	3.5	2.75	3.333333333
1.5	2	2.333333333	2.25	1.333333333	2.25	2	2
2.25	2.333333333	3	2.5	2	3	2.5	2
1.25	4	2.333333333	2.5	1	2.25	2.25	2.666666667
1	3	1	1	1	1.25	1.25	1
1.75	4.666666667	2.333333333	2.5	1.333333333	2.75	2	2.666666667
2.75	3.333333333	3	3.75	2	1.5	3.5	2.333333333
3	3	2.666666667	4	1.333333333	1.5	2.5	1.666666667
1.75	2.666666667	2	2.75	2	4	3.75	4.666666667
2.75	4	2.666666667	3.5	1.333333333	3.25	4	3.333333333
2	1.666666667	1.333333333	1.75	1	1	1	1
1.75	2.333333333	2.333333333	2.25	1.333333333	2.25	3	2.666666667
2.5	3	3	2.5	2	1.75	2.25	2
1.5	3.666666667	2.666666667	3.25	1	2.5	2.5	1.333333333
2.75	2.666666667	2.333333333	3.5	1.666666667	2.75	2.5	2.666666667
1.5	3.333333333	2.333333333	3	1	1	1.75	1
1.25	3.666666667	4.333333333	4.75	1	1.25	1.5	1
1	4.666666667	3.666666667	4	1	3	2.25	2.666666667
1.25	3	3.666666667	3	1	2.25	1.25	1.666666667
1	5	2.666666667	3.75	1	1	1	1
1	5	3.333333333	3.5	1	1.25	1	1
1.25	1.333333333	2	3	1.666666667	1.75	1.5	1
1.5	3.666666667	2.666666667	3.5	1	1.75	1.5	1.666666667
1	3.666666667	2.666666667	3	1	1.25	2.25	1
1	3	2.333333333	2.5	1	1	1	1
1.25	3.333333333	3.666666667	2	1	1.25	1.5	1.333333333
1	2.666666667	3	3	1	1	1	1
2	3.666666667	2.666666667	2.75	1	1	1	1
2	2	2	2.75	1	2	2.5	1.333333333
2.25	3	4	2	1	2	2.5	1
1	2.333333333	2.333333333	2.25	1	1	1.25	1.333333333
1	2.333333333	1.666666667	1.75	1	1.25	2.25	2.333333333
1	4	3.333333333	1.5	1	1.5	3.25	2.333333333
1	2.333333333	1.666666667	2	1	1	1.25	1.333333333
1.25	4	3.333333333	2.75	1.666666667	2.5	2.75	1.666666667
2.75	4.333333333	4.333333333	4	1	2	2	2.666666667
1.75	3.666666667	4.666666667	3.25	1	2.25	2.25	2.333333333
1.5	3	3	2.5	1	1.5	2	1
1	5	2.333333333	3.25	1	1	1	1
1	3	3	3.25	1	1	1	1
1.5	4	3	3	1	1.5	1.5	1.333333333
1.5	4.666666667	3.666666667	3	1	1.5	2.75	1.666666667
1	1	1	1	1	1.25	1.75	1
1	2.333333333	1	3	1	1	1	1
1.5	2.333333333	3	1.25	2.333333333	1.75	2.75	2
1	1.666666667	1	4	1	1	1	1
1	3	3	3	1	1.25	1.25	2.333333333
1	2.666666667	1.333333333	3	1	1	1	1
1.25	3	1	2.25	1.666666667	2.5	2.25	1
1	1	1	1	2	1	1	1
1	3	3	1.5	1	1.5	2.25	3.333333333
2	3	3	2.5	1.666666667	1	2.75	2.333333333
2	4	3.666666667	2.25	1	1.5	1.75	2.333333333
1.75	3.333333333	3.333333333	3	1.333333333	2.5	3	4.333333333
1	4	5	3.5	1	1.5	2	1.333333333
1	3.333333333	1	1	1	1.5	2	1.666666667
2	1	2	2.75	1	1.25	1.5	1
2	2.333333333	3.666666667	2	1	2	2.75	2.333333333
2	2	2	2.75	1	2.25	2.25	2
2	2	4	3.25	1	2	2	2
2	2	2.333333333	1.75	2	2	2	2
1	2	1.666666667	2.25	1.333333333	1.25	1.25	1.666666667
2.75	3	2	2	1.666666667	1.25	2.25	1.333333333
1	3.333333333	3.666666667	4.25	1	1	1	1
1	2.333333333	1	3	1	1	1	1
1.75	2	2	2.75	1	1.75	1.75	1
1.5	1	2.333333333	1.5	1	1	1	1
3	3	3	3	2	2.25	3	3
1	1	1.333333333	2.25	3	3	3	3
1.25	5	2.333333333	3.5	1	1	1	1
1.75	2	2.666666667	3	1	2.25	2.25	3
3	3	3	3	3	3	3	3
1.5	1	4.333333333	4.5	3	3	3	3
2.5	3.333333333	3	3	3	2	2	2
2	3.666666667	1.666666667	3	1	1	1	1
2	2	3	3.25	1.666666667	3.75	3.75	3.333333333
1.5	3.666666667	3.333333333	2.5	1.666666667	1	1	1
1	3.333333333	1.666666667	3.75	1	1.25	1	1
2.5	2.333333333	1	3	1	1	1	1
1.75	2	3.333333333	3	2.333333333	2.25	2.75	2
2	3.666666667	2.333333333	3.75	4	3.25	4.25	2.666666667
1.75	4.333333333	2	4	1.333333333	1	2	2
2.25	3	2	3.25	1.333333333	1.5	2.25	1.666666667
2.25	3	2	3.25	1.333333333	1	2.5	1.666666667
2	3	2.333333333	2.5	2.333333333	2.25	2.25	2.333333333
3.25	2.333333333	3.333333333	3.25	3	3.25	3.5	2.666666667
2.5	4.333333333	2.333333333	2.5	1	1.75	2.25	2.666666667
2.5	4.333333333	1.666666667	3	1	2.75	2.75	3
1.75	3.666666667	3	3.25	1.666666667	2.5	3	2.666666667
2.75	2.333333333	2.666666667	2.75	3	2.25	2.75	2
2.25	3	2.333333333	2.5	2.333333333	3	2.75	3
1.5	3	2.666666667	3.25	1	1.75	1.75	2.333333333
2.5	3.333333333	3	3.25	1.333333333	2	2.75	2.666666667
2	2.333333333	1.666666667	3	1	1.75	1.5	1.666666667
2.25	1.333333333	1	3	1.666666667	2.5	2.25	2.333333333
1	3	3	2.75	1	1	1	1
1.5	3	1.666666667	2.5	1.333333333	1.25	1	1
2.25	3	4	3.5	1.333333333	2.25	2.25	2.333333333
2.5	2.666666667	3	2	1	2.25	2.25	2.333333333
1.75	2.666666667	2	2.25	1	2	1.75	2
2.75	1.666666667	2	3	2.333333333	3	2.25	3
1.5	3.333333333	1	2	1	1	1	1
1.25	1	2.333333333	2.25	1	1.25	1	1
2.25	4	2.333333333	3	2.333333333	2.75	2.5	1.333333333
1.25	2.333333333	1.666666667	3.25	1	2.5	2.5	3
1.5	2	1.666666667	3	1.666666667	1	1	1
1	1	2.333333333	3.25	1.333333333	1.75	1.75	2
2	1.333333333	1	2	1.333333333	1.25	2	2.666666667
2	2.333333333	2.666666667	2.75	3	1.25	2.25	1.333333333
1	3	2.333333333	3.5	1	1	1.75	1.666666667
1	2	1	1.5	1.666666667	1.75	2.25	1.333333333
2	4	2.666666667	3	1.666666667	2.25	3.5	1.666666667
2.5	3	2.666666667	2.25	2.333333333	2.5	2.25	2
1.5	1.666666667	1.333333333	1.75	1.333333333	2	1.5	1.666666667
2.25	2	2.666666667	2.75	2	2	2.5	2.333333333
1.75	3.666666667	2.666666667	2.25	1	2	2.25	2.333333333
2.25	1	2.333333333	2	2	3.25	3.5	3
2	4.666666667	1	3.25	1	2.25	1.5	2.333333333
1.5	4	2.333333333	3.25	2	2	2	1.666666667
2.5	2.333333333	2	1.75	2	2.25	1.25	2
1.25	1.333333333	1	2.5	1	2.25	1.5	1.666666667
2	4	2.333333333	3.25	2	2	2	2
1.25	2	2	2	1	2.25	1.5	1.666666667
1.75	3	1.666666667	3.5	1.333333333	2.25	2.25	2.333333333
1	5	3	3.75	1	1	1	1
1	3.333333333	2.333333333	2.5	1.333333333	1	1	1
1.75	3.333333333	1.666666667	2.25	1	2	2.25	1.666666667
2.25	2.666666667	2.333333333	2.75	2	2	2.5	2
1.75	4.666666667	3.666666667	3.75	2	1.5	2	2
1	2.666666667	3.666666667	4	1	1	1	1
2.5	3	2.666666667	3.25	1.666666667	2	2.25	2
2.25	2	1.333333333	2	1.333333333	3	2.5	2.333333333
2	3.666666667	3	3.25	1	2.75	3	2.666666667
1.25	3.333333333	2.666666667	2.5	1.666666667	1	1	1
2	2	2	2	2	2	1.5	1
2.25	2.333333333	1	1	2.666666667	2.5	2.5	2
2.75	2.666666667	3	2.75	2	2	3	2.666666667
1	1	1	2	2.333333333	3	2.5	3
2	2.333333333	2.333333333	2	2	2	2	2
3	3.333333333	4	3	1	2.25	2.5	1.333333333
1.75	1.666666667	2	2.25	1	1.5	2.5	1.333333333
2.25	3.666666667	3	2.5	2.333333333	2.5	3.25	2.666666667
2.75	1.666666667	2	1.75	2.666666667	4	4	4.666666667
3.25	1.666666667	3.333333333	2.75	3.333333333	2.75	3.5	3
2	3	2.333333333	3	4	2.75	3	2.333333333
1	1.333333333	1.666666667	1.25	1	1	1	1
1	1	1	1	2.333333333	1.75	2	1.333333333
2.75	3	3	2.75	3	3	2.75	3
1.75	1	1	1.25	1.333333333	1.75	1.25	2
2.75	2	2.666666667	2.75	2.333333333	3	3	3
1	1.333333333	1.333333333	1.25	1	1	1.5	1.333333333
2	2.333333333	2	2	2	2	2	2
3.5	3.666666667	3	2.5	2.333333333	2.5	2.5	1.333333333
2.5	2.666666667	3	3	2	2.25	3	1.666666667
1.5	1	1	1.75	1	2.5	2.25	2.333333333
2.5	3.333333333	2.333333333	2.75	2.666666667	2.25	2.75	2.333333333
1.5	1	1.666666667	1.5	4.333333333	2.25	3.5	3.666666667
3.25	2	3	2.5	1.333333333	2.5	2.75	2
2.25	1.666666667	2	2	2	1.75	2.75	2
1	1	1	1	1	1	1.25	1.666666667
3	2.666666667	3.666666667	3	3.333333333	2.75	2.5	3.666666667
1	2.333333333	2.666666667	2.5	1	1.25	1.5	1.666666667
1	4.333333333	3	3	1	1	1	1
1.5	2.666666667	2	2	1	3.25	1.5	1
1.75	2.666666667	2	1.75	1	2.75	1.5	1.333333333
2	2	2.333333333	3	3.333333333	1.75	3.5	1.666666667
1.5	1	1.333333333	1	1	1.25	1.25	1.333333333
2.25	2.333333333	2.666666667	3.25	1.333333333	2.5	2.25	2.333333333
1	2	2.333333333	2.25	1	1.5	1.5	1
3.25	1.666666667	2.333333333	2.75	4	3.75	2.75	2.666666667
3	2	2.666666667	3	2.333333333	2.25	3	1.333333333
1	1	1.666666667	2.5	1	1.25	1.75	1
2	1.333333333	2	3	2	2.5	3	2.333333333
1	2.666666667	3	3.5	1	1.25	1.5	1
2	2.666666667	2.333333333	4	1.666666667	2.25	3.75	5
1.5	1.333333333	5.333333333	2.75	1	2	2	2
2	2	1.333333333	2.5	1	2	1.75	1.333333333
2.25	3.333333333	2.666666667	2	1	1.5	2.25	1
2.25	2.333333333	2.333333333	2.5	2	2.25	3.5	2.333333333
2.5	2.666666667	2.333333333	2.75	2.666666667	2.75	2.75	3.666666667
1	1.666666667	3	2.5	2	3	3.25	3
1.5	3.333333333	3	3.25	1.333333333	2.75	2	2.666666667
1.5	3	4	4.25	2.333333333	1	1	1
2	3	3.666666667	3.75	2.333333333	3.5	3.5	4
1.75	3.666666667	3.666666667	2.75	1	1.75	2.75	3.333333333
2.25	3.666666667	2.666666667	4	3	3.75	4	2.333333333
3.25	4.333333333	3	3.25	2.333333333	2.75	2.75	2.666666667
2	2.333333333	3.333333333	3	2	1.75	2.5	1.666666667
2	3	2.666666667	3	2	2	2	2
2	5	3.333333333	4	1.666666667	1	1	1
1.75	3.333333333	1.666666667	2.75	2.333333333	2.75	2.5	2
1.5	3.666666667	3.666666667	3.5	1.666666667	2.25	2.25	2.333333333
2.5	3.333333333	3.333333333	3.5	1.666666667	1.75	2.75	2.333333333
1.75	2	3	3.25	1	1	1	1
2	2.666666667	2.333333333	2.5	2	2.75	3	3
1.5	5	5	3.5	1	1	1	1
3	3	3.666666667	3	2.333333333	3.5	3.25	3
2	3.333333333	4	3.5	1.333333333	2.5	2	2.333333333
3	4	4	3.75	1.666666667	1.5	2.25	2
2.5	3	2.333333333	4	1.333333333	3	1.5	2
1	2.333333333	3	3	1	1	1	1
1	3	4	2	1	1	1.25	1.333333333
2.25	3.333333333	3.666666667	3.25	2	2.25	2.75	2
2	1	1	4	1	1	1	1
1	5	3.666666667	2.5	1	1	1	1
2	3	2.666666667	3	1.333333333	2.5	2.5	2.666666667
2.25	3	4.666666667	3.25	2	2.25	2	2
1.5	5	4.333333333	3.75	1	2	2	2
2	1.333333333	4	3	2.333333333	2	3	2
2.5	3	2.666666667	2	2.666666667	3.25	3.5	4.333333333
1.75	5	4	4	1	2.5	2	1.666666667
1.75	3	3.333333333	4.25	2.666666667	3.5	3.25	3.333333333
1.75	2.666666667	2.666666667	1.25	1	2.25	2	2.333333333
2.5	3.666666667	3.333333333	3.25	2	4.25	3.5	4
3.5	4	3.333333333	3	2.333333333	2.5	3	2.333333333
2	4	3.333333333	2.75	2	2.5	2.5	1.666666667
1.25	1	2	1.5	1	1	1	1
2	2	2	3.25	2.666666667	2.25	2.25	3
1	2.333333333	3	2	1.666666667	1.75	2.25	2
1	3	1	4.25	2.666666667	3.75	4	2.666666667
1.75	2	3.333333333	3.25	1	1	1	1
1	3.333333333	2	3	1	1	1	1
1.25	5	4.333333333	3.25	1	1.25	1	1
1	1	1.666666667	3.25	1	1	1	1
1.25	5	3	3.5	1.333333333	1	1	1
1.75	4.333333333	4.333333333	4.25	1.333333333	2.25	3	2.333333333
2.5	2.666666667	3	3	1	1	1	1
2	5	4.333333333	4	1	1.75	1.5	1.666666667
2	2	2	1.75	1.333333333	1.5	2	1.333333333
3	3	3	3	3	3	3	3
1.25	5	5	4.25	1.666666667	3	3.25	3.333333333
3	3	3	2.5	1.333333333	3.25	3	3
2	3.333333333	2.666666667	2.75	1	1	1	1
2.5	3.333333333	3	3.25	3.666666667	3	3	2.666666667
2	3	3.666666667	3.5	1.666666667	1.75	3	2
2.75	3	3	2.75	3	3	3	2.666666667
2	3	3.333333333	3.5	2.333333333	3.25	3.25	3.666666667
2	3	3	3.5	2.333333333	2.75	3	3
3	3	3	2.75	1.666666667	2.5	3	3
3	2.333333333	3.333333333	2.75	2.333333333	2.25	2.75	2
2	3.333333333	3.333333333	3.75	2	3	2.5	3
1.5	4.333333333	4.666666667	3.75	1.333333333	1.75	1.5	2
2	3.333333333	3.333333333	3.75	2	2.5	2.5	2.666666667
2.75	3.666666667	3.666666667	3.25	2.666666667	1	2.5	2.666666667
1.5	5	2.666666667	3.5	1.333333333	2.5	2	2
1.75	4	3.666666667	4	2	1	2	1.666666667
2	3	3.333333333	2.75	2.333333333	2.5	3	3
2	2	1.666666667	2.5	2.333333333	2	2	2.666666667
3	2.666666667	4	2.5	1	3	3	3
2	4.333333333	4	3.75	1	2.75	3	3.333333333
1.25	4	3.666666667	3.25	1.333333333	1.5	2	1.333333333
1	2.333333333	3.666666667	3.5	1	2	3.5	1.666666667
1.75	4	4	3.75	1	1.25	2	2
3	3.666666667	3.666666667	3.5	3	2.5	3	3
4	4	4.666666667	4	3.333333333	3.5	3.75	3
2.5	4.666666667	5	4	1.666666667	2.25	2	2.333333333
2.75	4.333333333	4.333333333	4.25	2	2	2	2
2.5	3	3.666666667	3.25	1	3.25	2.75	3
1.5	3.666666667	3	3.75	3.333333333	3.25	2.5	1.333333333
2.25	3.333333333	3.333333333	3.25	1.666666667	2	2	2
2.25	3.666666667	4	3.25	1.666666667	2.5	3.25	3
1.75	3.666666667	3	3.75	1	1.5	3	3
1	3.333333333	3	3.25	1.333333333	2.25	3	3
1	3	2.666666667	2.5	1	1.25	1.25	2
2	2.666666667	4	3.5	2.666666667	2.5	2.75	2.333333333
2.75	2.666666667	2	2	1.666666667	1	2	1.666666667
2.75	2.666666667	3	2.5	1.666666667	4	3.25	2.666666667
